# Supplementary material for: The Skin We Live in: Pigmentation Traits and Tanning Behaviour in British Young Adults, an Observational and Genetically-Informed Study
Source: Genes (Basel). 2022 May 17;13(5):896. doi: 10.3390/genes13050896 (PMC9140533; doi:10.3390/genes13050896)
Supplement: Supplementary file 1 [file genes-13-00896-s001.zip]

Archive with 3 entries (3 files):
- Bonilla&Mejia-supplementary_figures-rev.pdf
- Bonilla&Mejia-supplementary_tables-rev.pdf
- Bonilla&Mejia-supplementary_tables-rev.xlsx
